# Supplementary material for: Mice carrying a schizophrenia-associated mutation of the Arhgap10 gene are vulnerable to the effects of methamphetamine treatment on cognitive function: association with morphological abnormalities in striatal neurons
Source: Mol Brain. 2021 Jan 22;14:21. doi: 10.1186/s13041-021-00735-4 (PMC7821731; doi:10.1186/s13041-021-00735-4)
Supplement: Supplementary file 1 — Additional file 1 Table S1. Summary of the statistical analyses used in this study [file 13041_2021_735_MOESM1_ESM.xlsx]

## Sheet: Analysis
	Table S1. Summary of the statistical analyses used in this study
	Figure	Panel	Number of sample	Test used	Degrees of freedom and F/t/p value	Post-hoc test	Significance
	1a	Developmental cgange	Wild-type = 18; E14 = 3, P0 = 3, P7 = 3, P21 = 3, P35 = 3, P56 = 3	Two-way ANOVA	Brain region, F(4, 60) = 280.3, p < 0.01, days, F(5, 60) = 259.6, p < 0.01, brain region×days, F(20, 60) = 44.49, p < 0.01	Tukey's multiple comparison	Frontal cortex; P0 vs. P21, p < 0.01, P0 vs. P35, p < 0.01, P0 vs. P56, p < 0.01, striatum; P0 vs. P7, p < 0.01, P0 vs. P21, p < 0.01, P0 vs. P35, p < 0.01, P0 vs. P56, p < 0.01, cerebellum; P0 vs. P7, p < 0.01, P0 vs. P21, p < 0.01, P0 vs. P35, p < 0.01, P0 vs. P56, p < 0.01,
	2b	Striatum MYPT1	Wild-type = 8, Arhgap10 S490P/NHEJ = 8	Mann-Whitney U-test	p = 0.854
		Striatum pMYPT1			p < 0.01
	2c	NAc MYPT1		Mann-Whitney U-test	p = 0.065
		NAc pMYPT1			p < 0.05
	2e	Striatum PAK1/2/3		Mann-Whitney U-test	p = 0.323
		Striatum pPAK1/2			p < 0.01
	2f	NAc PAK1/2/3		Mann-Whitney U-test	p = 0.854
		NAc pPAK1/2			p < 0.05
	3b	Striatum intersections	Wild-type = 15 neurons from 5 mice, Arhgap10 S490P/NHEJ = 15 neurons from 5 mice	Two-way ANOVA	Genotype, F(1, 196) = 28.6, p < 0.01, distance, F(6, 196) = 46.6, p < 0.01, genotype×distance interaction, F(6, 196) = 3.91, p < 0.01	Tukey's multiple comparison	40mm; wild-type vs. Arhgap10 S490P/NHEJ, p < 0.01, 50mm; wild-type vs. Arhgap10 S490P/NHEJ, p < 0.01
	3c	Striatum length			Genotype, F(1, 196) = 36.0, p < 0.01, distance, F(6, 196) = 55.8, p < 0.01, genotype×distance interaction, F(6, 196) = 5.16, p < 0.01	Tukey's multiple comparison	40mm; wild-type vs. Arhgap10 S490P/NHEJ, p < 0.01, 50mm; wild-type vs. Arhgap10 S490P/NHEJ, p < 0.01, 60mm; wild-type vs. Arhgap10 S490P/NHEJ, p < 0.05
	3d	Striatum nodes			Genotype, F(1, 196) = 9.82, p < 0.01, distance, F(6, 196) = 23.7, p < 0.01, genotype×distance interaction, F(6, 196) = 3.25, p < 0.01	Tukey's multiple comparison	40mm; wild-type vs. Arhgap10 S490P/NHEJ, p < 0.05, 50mm; wild-type vs. Arhgap10 S490P/NHEJ, p < 0.05
	3e	Striatum endings			Genotype, F(1, 196) = 12.1, p < 0.01, distance, F(6, 196) = 29.8, p < 0.01, genotype×distance interaction, F(6, 196) = 6.88, p < 0.01	Tukey's multiple comparison	60mm; wild-type vs. Arhgap10 S490P/NHEJ, p < 0.01
	3g	NAc intersections	Wild-type = 8 neurons from 4 mice, Arhgap10 S490P/NHEJ = 8 neurons from 4 mice	Two-way ANOVA	Genotype, F(1, 98) = 29.4, p < 0.01, distance, F(6, 98) = 31.0, p < 0.01, genotype×distance interaction, F(6, 98) = 4.51, p < 0.01	Tukey's multiple comparison	30mm; wild-type vs. Arhgap10 S490P/NHEJ, p < 0.01, 40mm; wild-type vs. Arhgap10 S490P/NHEJ, p < 0.01
	3h	NAc length			Genotype, F(1, 98) = 35.8, p < 0.01, distance, F(6, 98) = 36.5, p < 0.01, genotype×distance interaction, F(6, 98) = 4.96, p < 0.01	Tukey's multiple comparison	40mm; wild-type vs. Arhgap10 S490P/NHEJ, p < 0.01, 50mm; wild-type vs. Arhgap10 S490P/NHEJ, p < 0.05
	3i	NAc nodes			Genotype, F(1, 98) = 13.4, p < 0.01, distance, F(6, 98) = 10.4, p < 0.01, genotype×distance interaction, F(6, 98) = 2.05, p = 0.066	Tukey's multiple comparison	40mm; wild-type vs. Arhgap10 S490P/NHEJ, p < 0.05
	3j	NAc endings			Genotype, F(1, 98) = 26.7, p < 0.01, distance, F(6, 98) = 18.1, p < 0.01, genotype×distance interaction, F(6, 98) = 4.08, p < 0.01	Tukey's multiple comparison	50mm; wild-type vs. Arhgap10 S490P/NHEJ, p < 0.01, 60mm; wild-type vs. Arhgap10 S490P/NHEJ, p < 0.05
	4b	Striatum spine density	Wild-type = 16 dendrites from 4 mice, Arhgap10 S490P/NHEJ = 16 dendrites from 4 mice	Mann-Whitney U-test	p < 0.01
		NAc spine density			p < 0.01
	4d	Striatum mushroom		Mann-Whitney U-test	p < 0.01
	4e	Striatum thin			p = 0.122
	4f	Striatum stubby			p = 1.21
	4g	Striatum branched			p = 0.692
	4h	NAc mushroom		Mann-Whitney U-test	p < 0.01
	4i	NAc thin			p = 0.386
	4j	NAc stubby			p = 0.792
	4k	NAc branched			p = 0.163
	5b	Acquisition	Wild-type = 13, Arhgap10 S490P/NHEJ = 14	Mann-Whitney U-test	p = 0.884
	5c	% correct response	Wild-type-saline = 6, wild-type-methamphetamine (0.3 mg/kg) = 6, wild-type-methamphetamine (1 mg/kg) = 6, Arhgap10 S490P/NHEJ-saline = 6, Arhgap10 S490P/NHEJ-methamphetamine (0.3 mg/kg) = 6, Arhgap10 S490P/NHEJ-methamphetamine (1 mg/kg) = 6	Two-way ANOVA	Genotype, F(1, 33) = 1.32, p = 0.258, treatment, F(2, 33) = 14.8 p < 0.01, genotype×treatment interaction, F(2, 33) = 5.72, p < 0.01	Tukey's multiple comparison	Wild-type-saline vs. wild-type-methamphetamine (1 mg/kg), p < 0.05, wild-type-methamphetamine (0.3 mg/kg) vs. wild-type-methamphetamine (1 mg/kg), p < 0.01, wild-type-methamphetamine (0.3 mg/kg) vs. Arhgap10 S490P/NHEJ-methamphetamine (0.3 mg/kg), p < 0.05, Arhgap10 S490P/NHEJ-saline vs. Arhgap10 S490P/NHEJ-methamphetamine (0.3 mg/kg), p < 0.01, Arhgap10 S490P/NHEJ-saline vs. Arhgap10 S490P/NHEJ-…
	5e	Correct response			Genotype, F(1, 33) = 0.13, p = 0.72, treatment, F(2, 33) = 4.82, p < 0.05, genotype×treatment interaction, F(2, 33) = 0.15, p = 0.865
	5f	Reward retrieval			Genotype, F(1, 33) = 2.84, p = 0.101, treatment, F(2, 33) = 0.47, p = 0.631, genotype×treatment interaction, F(2, 33) = 0.19, p = 0.828
	6a	Dorsomedial Striatum c-Fos positive cells	Wild-type-saline = 3, wild-type-methamphetamine = 3, Arhgap10 S490P/NHEJ-saline = 3, Arhgap10 S490P/NHEJ-methamphetamine = 3	Two-way ANOVA	Genotype, F(1, 8) = 5.36, p < 0.05, treatment, F(1, 8) = 6.08, p < 0.05, genotype×treatment interaction, F(1, 8) = 8.57, p < 0.05	Tukey's multiple comparison	Wild-type -methamphetamine vs. Arhgap10 S490P/NHEJ-methamphetamine, p < 0.05, Arhgap10 S490P/NHEJ-saline vs. Arhgap10 S490P/NHEJ-methamphetamine, p < 0.05
	6b	Dorsolateral Striatum c-Fos positive cells			Genotype, F(1, 8) = 0.005, p = 0.945, treatment, F(1, 8) = 1.49, p = 0.257, genotype×treatment interaction, F(1, 8) = 0.418, p = 0.536
	6c	NAc core c-Fos positive cells			Genotype, F(1, 8) = 6.61, p < 0.05, treatment, F(1, 8) = 4.73, p = 0.061, genotype×treatment interaction, F(1, 8) = 8.30, p < 0.05	Tukey's multiple comparison	Wild-type -methamphetamine vs. Arhgap10 S490P/NHEJ-methamphetamine, p < 0.05, Arhgap10 S490P/NHEJ-saline vs. Arhgap10 S490P/NHEJ-methamphetamine, p < 0.05
	6d	NAc shell c-Fos positive cells			Genotype, F(1, 8) = 0.977, p = 0.346, treatment, F(1, 8) = 0.214, p = 0.654, genotype×treatment interaction, F(1, 8) = 4.97, p < 0.05
	S1a	Reversal learning % correct response	Wild-type = 4, Arhgap10 S490P/NHEJ = 5	Two-way ANOVA with repeated measure	Genotype, F(1, 7) = 0.35, p = 0.57, day, F(8, 56) = 22.5, p < 0.01, genotype×day interaction, F(8, 56) = 0.307, p = 0.96
	S1b	Total trial to reversal learning criterion		Mann-Whitney U-test	p = 0.624
	S2a	Basal dopamine	Wild-type = 6, Arhgap10 S490P/NHEJ = 6	Mann-Whitney U-test	p = 0.15
	S2b	Dopamine release		Two-way ANOVA with repeated measure	Genotype, F(1, 10) = 0.904, p = 0.364, time, F(43, 430) = 22.8, p < 0.01, genotype×time interaction, F(43, 430) = 0.502, p = 0.997
